# Supplementary material for: Differentially expressed microRNAs in diapausing versus HCl-treated Bombyx embryos
Source: PLoS One. 2017 Jul 11;12(7):e0180085. doi: 10.1371/journal.pone.0180085 (PMC5507411; doi:10.1371/journal.pone.0180085)
Supplement: S1 Table — (XLS) [file pone.0180085.s003.xls]

## Sheet: Sheet1
Supplemental data S2 table of sRNA distribution
sRNA	number of before HCl treatment	percent（%）	number of after HCl treatment	percent（%）
total	7789512	100	9594769	100
known_miRNA	633726	8.14	796596	8.3
rRNA	84971	1.09	161469	1.68
tRNA	468433	6.01	401493	4.18
snRNA	11255	0.14	7472	0.08
snoRNA	3436	0.04	5349	0.06
novel_miRNA	11808	0.15	17781	0.19
repeat	1373703	17.64	2057184	21.44
other	5202180	66.79	6147425	64.07
