# Supplementary material for: Differentially expressed microRNAs in diapausing versus HCl-treated Bombyx embryos
Source: PLoS One. 2017 Jul 11;12(7):e0180085. doi: 10.1371/journal.pone.0180085 (PMC5507411; doi:10.1371/journal.pone.0180085)
Supplement: S2 Table — (XLS) [file pone.0180085.s004.xls]

## Sheet: Sheet1
Supplemental data S2 table of Novel miRNA
Novel miRNA	sequence（5’-3’）
Novel _1	ucacuggguauguaauagcuau
Novel _2	ucacugggaauguaauaacuau
Novel _3	uaugaauuaguccgcuuggagcaga
Novel _4	cuagguacuggcuugugguaua
Novel _8	uaaccugaaggauauagaaaugguc
Novel _9	auggaguuggaucagugucccu
Novel_10	ucgcuguacaaaagucaacauug
Novel_11	cggcacugcacgugaucucacu
Novel_12	uucucugaaguaacauaacggu
Novel_14	cauuagucuaugcgagcuugacu
Novel_15	gacucuccuggacucgagcgugc
Novel_16	auggcaaggaagcgguagacugu
Novel_19	uaccgacgggaccuucguggc
Novel_20	uuauaaucucuauauagugggu
Novel_21	gaagcagucgucuucggguggu
Novel_22	aguaggacaucucauuccgcgug
Novel_23	uuagaaacaaugugaaggcucgugu
Novel_24	aacucauauuuguauggacuug
Novel_25	uucccggacgaacguuggucgu
Novel_26	uaacguagaggggcggacuuacgcu
Novel_29	cccguuugcucgguacgugugau
Novel_30	uccaccgggauuggggacaagauu
Novel_31	uacuggccugcuaagucccaag
Novel_32	uuucgauucgcgaucucaaugcc
Novel_33	cuagguacuggcuuguggua
Novel_37	gauaaccuauagaauauauuuu
Novel_38	uaauucggggacuuuagaaau
Novel_39	ugacuagacccuaaacaggguaau
Novel_40	ucuucggugcuaaguggagagguga
Novel_41	aaugcugguaaauuuucuugaga
Novel_42	uucguugucgucgaaaccug
Novel_43	aauaaguggauuacggauucuu
Novel_44	cgggcuagaauuuaaaugacgacug
Novel_45	cgugguuuuagacugccugacuaa
Novel_46	uagguggauuaauuugaauuga
Novel_48	ucuaccgggauaggggaaagcguug
Novel_51	cucgguggacgaucuuuccuuu
Novel_52	ucacagugguaugggggcagacgu
Novel_53	aucuuagguuucgcggacgcca
Novel_54	uggauuuguagugccauuugg
Novel_55	ccacuggagaaccguuagagaca
Novel_56	aagaagacuauguuagaguuaac
Novel_57	cuuuaucugauucugcaaguga
Novel_60	cuuucccuuaccgaccgauaacu
