# Supplementary material for: Differentially expressed microRNAs in diapausing versus HCl-treated Bombyx embryos
Source: PLoS One. 2017 Jul 11;12(7):e0180085. doi: 10.1371/journal.pone.0180085 (PMC5507411; doi:10.1371/journal.pone.0180085)
Supplement: S3 Table — (XLS) [file pone.0180085.s005.xls]

## Sheet: Sheet1
Supplemental data S4 table of up-regulated miRNA
mature miRNA	HCl treatment	Contorl	Folds change	q vaule
bmo-miR-2842	331.327	1.886	7.457	6.3e-71
novel_55	463.539	11.318	5.356	1.07e-103
novel_45	19.115	0	5.257	1.56e-05
bmo-miR-2809	11.15	0	4.479	0.0011882
bmo-miR-3388-3p	684.955	33.954	4.334	1.25e-140
novel_44	30.265	1.886	4.004	3.77e-07
novel_16	38.23	5.659	2.756	1.65e-06
novel_22	23.894	5.659	2.078	0.0013393
bmo-miR-2756-3p	124.248	32.067	1.954	5.31e-12
bmo-miR-3399	52.566	15.09	1.801	2.46e-05
bmo-miR-2998	216.637	71.68	1.596	7.06e-15
bmo-miR-2845	307.433	103.747	1.567	5.48e-20
bmo-miR-750-5p	31.858	11.318	1.493	0.0039835
bmo-miR-79-5p	187.964	69.793	1.429	4.51e-11
bmo-miR-9b-3p	187.964	69.793	1.429	4.51e-11
bmo-miR-2733h	92.389	35.84	1.366	9.35e-06
bmo-miR-2733c	100505	39512.5	1.347	0
bmo-miR-3406-5p	707.255	284.833	1.312	6.59e-33
bmo-miR-11-5p	344.07	147.132	1.226	7.07e-15
bmo-let-7-5p	47.788	20.749	1.204	0.0036874
bmo-miR-3383-5p	288.318	126.383	1.19	4.85e-12
bmo-miR-3326	539.999	248.993	1.117	3.74e-19
bmo-miR-2a-2-5p	98.761	49.044	1.01	0.0005203
