# Supplementary material for: Differentially expressed microRNAs in diapausing versus HCl-treated Bombyx embryos
Source: PLoS One. 2017 Jul 11;12(7):e0180085. doi: 10.1371/journal.pone.0180085 (PMC5507411; doi:10.1371/journal.pone.0180085)
Supplement: S4 Table — (XLS) [file pone.0180085.s006.xls]

## Sheet: Sheet1
Supplemental data table S5 of down-regulation miRNA
mature miRNA	HCl treatment	Contorl	Folds change	q vaule
bmo-miR-3245	0	28.295	-5.823	2.68e-08
novel_48	0	16.977	-5.086	1.7e-05
bmo-miR-2736	1.593	49.044	-4.944	2.92e-13
bmo-miR-3328	14.336	399.897	-4.802	3.09e-98
bmo-miR-3228	0	7.545	-3.916	0.0051246
bmo-miR-3274	0	7.545	-3.916	0.0051246
bmo-miR-3384-3p	140.177	1829.72	-3.706	0
bmo-miR-2841	1.593	16.977	-3.414	8.71e-05
bmo-miR-3220	7.965	79.225	-3.314	4.64e-17
bmo-miR-1000	1.593	15.09	-3.244	0.0002795
bmo-miR-2801	39.823	335.763	-3.076	4.17e-64
bmo-miR-2999	46.195	294.264	-2.671	8.41e-50
bmo-miR-993b-3p	1.593	9.432	-2.566	0.0076233
bmo-miR-3375-5p	3.186	16.977	-2.414	0.0007125
bmo-miR-3391-3p	3.186	16.977	-2.414	0.0007125
bmo-miR-2774b	17.522	79.225	-2.177	7.98e-12
bmo-miR-2761-3p	7.965	35.066	-2.138	0.0069612
bmo-miR-3244	6.372	26.408	-2.051	0.0001257
bmo-miR-2843-2-3p	3.186	13.204	-2.051	0.0055265
novel_51	6.372	22.636	-1.829	0.000837
novel_53	4.779	16.977	-1.829	0.0035311
novel_14	12.743	41.499	-1.703	1.86e-05
bmo-miR-6497-3p	13014.1	37713	-1.535	0
bmo-miR-3373-3p	25.487	67.907	-1.414	1.3e-06
novel_15	12.743	30.181	-1.244	0.0025369
bmo-miR-2733i-5p	9.558	22.636	-1.244	0.0076233
bmo-miR-2742	9.558	22.636	-1.244	0.0076233
bmo-miR-3403	9.558	22.636	-1.244	0.0076233
bmo-miR-6498-3p	684.955	1582.61	-1.208	9.96e-102
bmo-miR-6495-5p	191.15	424.42	-1.151	1.83e-26
bmo-miR-2780d	11.15	24.522	-1.137	0.0088322
bmo-miR-3263	27.08	58.476	-1.111	0.0001204
bmo-miR-285	15.929	33.954	-1.092	0.0033292
bmo-miR-2856-3p	15.929	33.954	-1.092	0.0033292
bmo-miR-3333	31.858	66.021	-1.051	8.68e-05
bmo-miR-3204a-5p	44.602	90.543	-1.022	7.36e-06
bmo-miR-33-3p	27.08	54.703	-1.014	0.0004699
bmo-miR-306a-5p	6260.17	12642	-1.014	0
